# Supplementary material for: Identification of a Wheat-Psathyrostachys huashanica 7Ns Ditelosomic Addition Line Conferring Early Maturation by Cytological Analysis and Newly Developed Molecular and FISH Markers
Source: Front Plant Sci. 2021 Dec 9;12:784001. doi: 10.3389/fpls.2021.784001 (PMC8695443; doi:10.3389/fpls.2021.784001)
Supplement: Supplementary Table 1 — Growth period statistics of CS, CSph2b, and DT23 in the greenhouse. [file Table_1.XLSX]

## Sheet: Sheet1
Supplementary Table 1 Growth period statistics of CS, CSph2b, and DT23 in the greenhouse
Materials	Seedling stage	Three-leaf stage	Tillering stage	Jointing stage	Booting stage	Heading stage	Flowering stage	Maturity stage	Whole growth period (days)
CS	2 June, 2020	15 June, 2020	24 June, 2020	14 July, 2020	3 August, 2020	8 August, 2020	10 August, 2020	8 September, 2020	98
CSph2b	2 June, 2020	15 June, 2020	24 June, 2020	14 July, 2020	28 July, 2020	3 August, 2020	6 August, 2020	5 September, 2020	95
DT23	2 June, 2020	15 June, 2020	24 June, 2020	30 June, 2020	12 July, 2020	21 July, 2020	24 July, 2020	22 August, 2020	81
