# Supplementary material for: Identification of a Wheat-Psathyrostachys huashanica 7Ns Ditelosomic Addition Line Conferring Early Maturation by Cytological Analysis and Newly Developed Molecular and FISH Markers
Source: Front Plant Sci. 2021 Dec 9;12:784001. doi: 10.3389/fpls.2021.784001 (PMC8695443; doi:10.3389/fpls.2021.784001)
Supplement: Supplementary Table 2 — PCR amplification results of P. huashanica molecular markers. [file Table_2.XLSX]

## Sheet: Sheet1
Supplementary Table 2 PCR amplification results of P. huashanica molecular markers
Specific Markers	DNA Sequences of the Special Primers （5'-3'）		Annealing Temperatures（℃）	Fragments Size（bp）	Amplified Chromosomes	Type
	Forward	Reverse
PH5Ns-1	GGGGGAGAAGCTAATCCTGACGA	TTAGGAGTAGACCGGCGGGTGA	63	205	7Ns	Ⅰ
PH5Ns-2	ACCATCGTGCCAAGATCACCAGC	ACAAGCTGCTGAGAAGGCGG	65	205		Ⅲ
PH5Ns-3	CCGGTCTGGCAAAGATGGTTGA	AGGAGCCGGAGTTGACGCAA	69	205	7Ns	Ⅰ
PH5Ns-4	AGGATATAGACCGGCGGGTGAC	TGCAGCAATAGAAGAGAGGAGCGT	69	217	7Ns	Ⅰ
PH5Ns-5	TCTCGGCACATGAACCAACTCCA	GGGCAATAGAGTTGCTCCCACACG	68	240	7Ns	Ⅰ
PH5Ns-6	ACCGCACCCCTTTCCGATGA	GGCAAATGTGGCTGCACTGGT	68	206	7Ns	Ⅰ
PH5Ns-7	TCGTGCTAAGGCTATCAGCTCGG	CGTGACTTCAACCTGGCACGGT	66	202	7Ns	Ⅰ
PH5Ns-8	TTGAAGGGGTTGGATGCCGC	ACTCCACCATCTTGCCCCCA	67	219	7Ns	Ⅰ
PH5Ns-9	TGGATCCAACGTTGTTCACCTGCA	TGCCAAGATCACCAGCTCGGGA	66	207	7Ns	Ⅰ
PH5Ns-10	GCAATCCACCCCCGGTGTATGA	TTCACAGGCGATGGCACCTAGG	63	178		Ⅱ
PH5Ns-11	TGCCAAGATCACCAGCTCGGGA	CCTGCCCTGCGAATTTGGACT	67	214	7Ns	Ⅰ
PH5Ns-12	CCAGGGAGGGCTGGGTATAACCAA	AGCCGAAGTTGACGCAACGC	66	224	7Ns	Ⅰ
PH5Ns-13	TTCGCCAACGCCTTCTCCCA	TTCAGCGCACGGACCAACAC	64	201	7Ns	Ⅰ
PH5Ns-14	ACAAGTGCCAAGGAGCTATGGGA	GGCATTTCTGGGGAGGTGACGT	63	203	7Ns	Ⅰ
PH5Ns-15	TTAGGGGGAAGGCAGGTTCGGT	CCCCTCCGGTCCATCTTCATTCCA	63	219	7Ns	Ⅰ
PH5Ns-16	GGTCGGAATCCGTTATGTAGTCGAC	AGTTTTTCGTCTCGTCGAGCCGA	67	219		Ⅲ
PH5Ns-17	CGAACCTGGGTAAAACTGTGTGCC	TGGAACCGGGAGAATGAACCGC	63	211	7Ns	Ⅰ
PH5Ns-18	GGTTCATACCTTCGCGGTGCT	ACAGAGACCGTGGGTATGGGGT	66	226	7Ns	Ⅰ
PH5Ns-19	ACAACTCCTGAACAGAACTCCGGG	CCCATAACCCACAGGATTCCCAGG	66	239	7Ns	Ⅰ
PH5Ns-20	CCATTACCACACTGACCACCTGGG	TCGTGTCAGTGCTCCAGCCT	66	214	7Ns	Ⅰ
PH5Ns-21	CAGAAGCAATTCCCTCCCGAGGT	CCCAAGAGTGTGTGATAGCCACTCC	68	253	7Ns	Ⅰ
PH5Ns-22	CGCACAAGAGCCCTTCTTCCA	TGCCCTTGCAGTTTCTTCGCCA	62	124	7Ns	Ⅰ
PH5Ns-23	TGGCGATGACCTGCACGCTA	TTGTTTCTGTTGCGCCGCGG	69	242	7Ns	Ⅰ
PH5Ns-24	TTTCGCGAGGGGACTTTAGCGG	CGCCTCCAGAGGGAAATTGAGCA	68	202	7Ns	Ⅰ
PH5Ns-25	TAGGCGGTGATAATCCTGTGAGCCC	TGTCCATGTACCTGCACCGCA	67	201	7Ns	Ⅰ
PH5Ns-26	GCTGCATCATAGCTGCGACATAGGG	GGTTCTCATGACGACTTCCTTCCG	66	106	7Ns	Ⅰ
PH5Ns-27	CGGTGGAGATAACAACCCTGCGT	ACACTCGGATGTTCTCCCGCCA	66	210	7Ns	Ⅰ
PH5Ns-28	AGTGCCTCCTGCTCCAACTCCA	AAAGGCGAGCGCGATGGTGA	68	240		Ⅱ
PH5Ns-29	CCGTCAATTAAGGCATCAGCAGCG	TGCCGCCCATGTTGACGACT	66	204	7Ns	Ⅰ
PH5Ns-30	ATAGGGTTGGATGAGAGGGCGC	TCAGAACTGAGGACAAAACCGCCA	66	203	7Ns	Ⅰ
PH5Ns-31	TCGATCCGCGCTAGCACGAT	TAGCTGGGAGACGACGTGGTGA	68	204	7Ns	Ⅰ
PH5Ns-32	AAGCGCGGTCCTACACGACA	TACTTGAGCTCTTCGCCAGTCGG	66	201	7Ns	Ⅰ
PH5Ns-33	CGCGTCATGCTTGACCATGC	GGCGCCATGTGACCCATGTTCA	64	232	7Ns	Ⅰ
PH5Ns-34	ACCGTCAATGCTCGTGCCCT	TCGTCTGCACCATGATCTCCTGA	66	210	7Ns	Ⅰ
PH5Ns-35	GGCTAGGGTTACAACTAGGGCGGT	CGACGTGCGTAAGGAAGGCA	62	110	7Ns	Ⅰ
PH5Ns-36	TGGCAGTGTACCAGGATGTGCA	GCACCGTTGGCAGCTCATACGA	66	127	7Ns	Ⅰ
PH5Ns-37	TGGAACCCCAGTGTAGTGTGCCT	ACGTCCTGTGCCCCTAGAGCTT	66	207	7Ns	Ⅰ
PH5Ns-38	ACACCATCACCGGGAGACGA	CCTTGAGCCACGCTAGCATGCT	66	214	7Ns	Ⅰ
PH5Ns-39	TGGTGACCTCCGCTGTTGGGAT	ACATCGTTAACCGCCCCCTCGA	66	217	7Ns	Ⅰ
PH5Ns-40	ATGTACATCCACTGCCGCACCG	AGGAAGGCGGGTACTCCACCAT	66	202	7Ns	Ⅰ
PH5Ns-41	ACAACCGAGGAGGAGCCAGGAA	AGGCGGGTACTCCACCATCCTT	68	137		Ⅱ
PH5Ns-42	CCGAGCCCTGGTGGAATTTCTCT	TCTAGGACACCATCACCGCTGCT	66	201	7Ns	Ⅰ
PH5Ns-43	TCGGACCAGACTCTCCGGTTGT	CCTGACCAACTCTTGTGTCTCGCA	66	219	7Ns	Ⅰ
PH5Ns-44	TGACATCTGGAAGGGCTTTTCGGT	AGCCGATGTATGGGGAGCCA	66	203	7Ns	Ⅰ
PH5Ns-45	TGCGGGGGAAAACCTACGGT	AGAAGCCAGAGCGTTCGCGA	62	207	7Ns	Ⅰ
PH5Ns-46	CCCGTAGCCCACACAACACGTT	TTAGGAGTAGACCGGCGGGTGA	66	244		Ⅱ
PH5Ns-47	ACCCTACGTCTTGTGCTCCGGA	ACTCGGACGTCATCGGGGTT	66	211	7Ns	Ⅰ
PH5Ns-48	TTGAAGCCCCCGACCTGCTT	TGGGCTGAAAAATGCTGGAGCT	66	221	7Ns	Ⅰ
PH5Ns-49	AGTAGACATCAGACGCGTGGGC	TGTAACCCACACTAGCGGCGT	66	182	7Ns	Ⅰ
PH5Ns-50	CGCCCCTCCCCTCTCCATCTATAA	CCATTTGCAGCCCGGTGTGT	66	230	7Ns	Ⅰ
PH5Ns-51	GACGATCTTCACGTTCCCAGGTGG	TCAAGCTGAACGTCGCACTCGT	64	101		Ⅱ
PH5Ns-52	CCCCGATGTATGACACCGTCGT	CACCTGTCGCATCGGCTAAGGT	64	207	7Ns	Ⅰ
Note: Types I: amplified specific bands only from P. huashanica and DT23
Types Ⅱ: no specific bands
Types Ⅲ: no any amplicons
