# Supplementary material for: Identification of a Wheat-Psathyrostachys huashanica 7Ns Ditelosomic Addition Line Conferring Early Maturation by Cytological Analysis and Newly Developed Molecular and FISH Markers
Source: Front Plant Sci. 2021 Dec 9;12:784001. doi: 10.3389/fpls.2021.784001 (PMC8695443; doi:10.3389/fpls.2021.784001)
Supplement: Supplementary Table 4 — SLAF sequences of the P. huashanica-specific FISH probes. [file Table_4.XLSX]

## Sheet: Sheet1
Supplementary Table 4 SLAF sequences of the P. huashancia-specific probes
Specific markers	Specific probes	SLAF sequences (5'-3')
PH7Ns-1	pPh1	CCTATATCTGGGGTTATACTGCAGAATGCCAGAATAAAGGGGGGAGAAGCTAATCCTGACGAAGACTAGCATCTTGCAGCATCAGGAGAGAGTAGCGACAATGATACCAACTTACACTAGTAACAAXXXXXXXXXXCCCTTGTCCGCACACACCTTTCCGCGGGTCATGCCTGGACTCAAGGTATCGACACGTCGAAGTCACACGTCAGATCTCCAGAGAGGTCACCCGCCGGTCTACTCCTAAGCGCGAAGGGATCTTCGG
PH7Ns-3	pPh3	CCTGTTGATCAATAGTAGCCATGCCGGTCTGGCAAAGATGGTTGATATCCATCCAGGTTGTTTATCGAGCAAAGACACTAGGGCAACCTTCAGTCAGCCTGGCTACTCTGATACCAAGTCTTGTGGXXXXXXXXXXACTCTACTAATGGCAGCATGAACCTAGCATGACTCCACTCCACAGGGATCTGACTGGGTTACTCTCCTAGCGTTGCGTCAACTCCGGCTCCTCGCTAGTGGAAGATGGATCCATTCTTATACCTGG
PH7Ns-5	pPh5	CCTCTTCATTCTCTGTTCTCGGCACATGAACCAACTCCAATCCTTTGAACTTCCCTTCCAATTTTCTGATGGTTGCGCAGTAGGCGGTCATTGATTCGCTCCTGACGTCCCACTCTTTCATCACCTXXXXXXXXXXGCAGCTGGGTGGGAGGGTCCTGGGATTCCGTCCATTCCGCTACGAAGTCAGCGAGTGCTTGCGATTTAATCGCCTTCCTTGGCTCATACTTTAGATCGTGTGGGAGCAACTCTATTGCCCATTTGG
PH7Ns-12	pPh12	CCCAGGGAGGGCTGGGTATAACCAATCCAGGCTTATGAACCTGGCTCTCATCACTAAGTGGATCTAGAAAATTGTGCAAATGACACGGGGCTTTGGTGTGGCACCCCGTTTGAGTACATCGAATTAXXXXXXXXXXCTTTACTAATGGCAGCACAATCCTAGCACGGCTCCACTCCACAGGGATCTGACTGGGTTACTCTCCTAGGCGTTGCGTCAACTTCGGCTCCTCACTAGTGCAAGACGGATCCGTTCTTATACCTGG
PH7Ns-13	pPh13	CCCGTCAATTCGGGCATCAACAACATCGAGTCGAAGCAGGCGTGCTCTAGCGACGCCTTCGCCAACGCCTTCTCCCACTCCTGTGCCTCCTCTGATTTCTCCGACCCTGCGCGCTTCAATTTCAGAXXXXXXXXXXATCACCCCCAACTCCTCCACTGCTCGAGCGCGGATTCGTCATTATGGGCGGCAAATTAAAAGCCCAGTCAATAGTTACTTTAGCGAAGAGTTTTTCTGCCACGTGTTGGTCCGTGCGCTGAATGGG
PH7Ns-14	pPh14	CCATACATTCACATCACAAGTGCCAAGGAGCTATGGGATAGCATTGTGATGACCAAGACCGGTACCTCCGCTCTCCGACTAGCACAATATGAAATAGCTAAAGGTGCATTGCACTACTTTTGTATGXXXXXXXXXXCGCCCTCACCTCAACTGCCTCGTCAGCAAGGAGATGCAAGAAGACAGCCACGACGGCTCGACGTCACCTCCCCAGAAATGCCCAGACCACAGGGCGTCCCCCCGGGAATGTGTACTCCACCTCGGG
PH7Ns-15	pPh15	CCATGTCTGGAGCATTGGTGTGAGCGATAGGAGTTAGGGGGAAGGCAGGTTCGGTGGTCGGCACCGCCAGCGGAGCATGCGTGTCTGCCTTAAATGCACTAGGGGCGTGCAAATCGACCGCGCTTAXXXXXXXXXXAATTGCCATGGTGTTATTTTTGTGCAGAAATAAAAGTGCTCAAAACTAGACGAGGATTTTTGGAGAACTATTTCAGAATATTTAAGGATTTATGGAATGAAGATGGACCGGAGGGGAGGCACCAGG
PH7Ns-18	pPh18	CCCAAGGTTCATACCTTCGCGGTGCTAAACCAAATAAACTCAAACATGGTGGTTACGTCCACCGCCCTCCTTTGGAGGTAGGATCTTCATTTGGGTATTTAGACCTCTAGGTCACTAGTTACTTGTXXXXXXXXXXGGCACTTGGTAAGGATAGCTAGTCTACCCAGCATGGTGTCAATACTTTATCTCGCTGTCAAAACCTACTGGATACCCCATACCCACGGTCTCTGTACCGTGCACATGGGGACCCTGTGCCCACGGG
PH7Ns-19	pPh19	CCTTTGAAGCATTGAAAATGAAAACAACTCCTGAACAGAACTCCGGGAAAGGATATGAGCATGATAAGAACTTCTTACAACTGGAAAACAAACTTGAGAGGATAGCATGAAGCTTGAACCATGAATXXXXXXXXXXAAACAAGAGCTGATCATTCGGAAACATGATGAAAAGATGCATTGAACAAATCTCTAACATTGAGAAATTCTCCGGGAAAAGATTTACAAAGCCAGGTAAGATCCTGGGAATCCTGTGGGTTATGGG
PH7Ns-24	pPh24	CCGCCCCTTTCGCGAGGGGACTTTAGCGGGAAATCACCTGCAGGGACATGCTTCCGAGCAGCCCTCACGGCATTCTCCGCGTGATAGGCGTGCTCTGCCGCCTGCTAATGAGGAGACATCAGCGAGXXXXXXXXXXACCTCCTGGAGTTCGATCTCCGGTCGAGGCGCTGGCTCAAGTTCAAGCCCTGCTCAATTTCCCTCTGGAGGCGTCTAGGATGGACAATTGGAGGGCTACCATCCAAGGACTTGTGGATTACGCAGG
PH7Ns-27	pPh27	CCTCTCACGGTGGAGATAACAACCCTGCGTCTCATGCTCCGGAGAGGCTTTCTTTGATCTGCGTATGAACACGGGGTTACAAGGAATATGTGAGAGAGAGAGGGAATGAAAGAGTGAGTCCCCCCGXXXXXXXXXXTTGTCCGAGTAGACGATACATTGGACGTCCGAGTAGTGTTGACCTGGATGTTATCCGAGTGGCGGGAGAACATCCGAGTGTCGATGGTTGTTGATGATAAATGCTGGGAGAGTCCTACGTCAGGGG
PH7Ns-32	pPh32	CCTCCACTGCAGTGACCCATTTACTTTGTAAGCGCGGTCCTACACGACACCCGGGAATGGTATCCTGGGAACCAGAAGCTCCTCCTTGGAGTTCTCCTTGCATCCAGGAAGTTGATGCATTACTTCXXXXXXXXXXAATACTGGACCATGTACTTCAACGGCTCGTTCTCACTCCAAGGTGCAGGGGCTAGGGTCCTCTTGGTCTACCCGACTGGCGAAGAGCTCAAGTACATTGTCAAGATGCTGTATGGAGATGGCAAGG
PH7Ns-33	pPh33	CCGCGTCATGCTTGACCATGCCGGTTTAGCACCATGTATTGTCGTTTATTATATAGATGACCCATTGCGCCAATTAGCGCAGAGACCAACTACAGCCAGGAAGTTAAGTGAACTATGTGAATGTTTXXXXXXXXXXATGGTTGAGGTCGTACAAAACCCAGCCAAGTCACCATTACTTCCTTCTTTTCATGCTTACGTCAATATGTGGATCTGAACATGGGTCACATGGCGCCCGCGGGTGTCTGACTTGACGTGCTGCAGG
PH7Ns-37	pPh37	CCCACGAGGACCTAATATAACATAATCCGTGGAACCCCAGTGTAGTGTGCCTTAGTATCAATCGTAACGTTGAGGGAAGAAATCCACTTGGATGATGTCAATGCACAGATTCACTCGAACGATGTCXXXXXXXXXXTCTATATAAGCCACCCCCTTCCACTTGGACAAGGGTTCGCACTCATTGTAATTCCACATCCATACGCAGAGAAAGCGAAAGCTCTAGGGGCACAGGACGTAGGGTCTTTTACTCTTCCAAGAGGGG
PH7Ns-38	pPh38	CCCAGCCCATGCCTGGGAGCCGACATGGCTAGCACCCCCTAATCCAGGACACCATCACCGGGAGACGACGTGGTGAGCACCCCCTAGTCCGGGACACCATCAGTAGCCCTTGAACCGGTCTTCAAGXXXXXXXXXXGCGCTTGAACCAGGACGACAGTCCAGTCTCATTCTGACAACCCTGACCGGCTCAATCCGTCTCCCTATCCAACAGTGGCGTGCCATCACTTTGGTGGTCGTCATAGCATGCTAGCGTGGCTCAAGG
PH7Ns-43	pPh43	CCAGAGGACCGGATTGTCCGACCAGACTGTCCGGTCCTCGGACCAGACTCTCCGGTTGTGTTAGTTTAAGATAGTTTTGGATTTCTTCTTCACATTTCATTTTCATTACGGGATTCCATTTATGCCXXXXXXXXXXATCGAGGTGTGAGTACACCCCTTTTATAGTTCGGCCGGGGACTGAACACGCTACGTCTCTTCGGGCACCGTAGAGCGATGGGAACACAACACAACATGCGAGACACAAGAGTTGGTCAGGTTCGGG
PH7Ns-48	pPh48	CCTCGGCGGTCCACTTGAAGCCCCCGACCTGCTTAAGCAGCCGATAAAGTGACAGCGCTTTTTCACCGAGGCAGGATATAAAGCGGCTCAGGGAGGCAACGCATCCTGCCAGTCTCTGGATGTCTCXXXXXXXXXXACCACATCTTCCATGTATGCCTCAGCAGTCTTGCCGATCTGTGGGTGTAGGCAAGTTTGTATCATTCACTGGTAGGTAGCTCCAGCATTTTTCAGCCCAAAGGGCATAGTGTTGAAGCAGAACGGG
PH7Ns-49	pPh49	CCCAACAGAGTCTACAAGAAATAAGTTGCGTAGTAGACATCAGACGCGTGGGCGTTAACATATTCCAGGTGGTCACTTTTTCTTGCACCATCACGGTGACGGGAGCTCAGGGAAGACGCAACCGCCXXXXXXXXXXAGCAGCGTGTGAAATGAATGCTGCTAGTGCATGTGAACTAGCAGCGTTCGTAGCGGACGCCGCTAGTGTGGGTTACACTAGCAGCAATTTAGAAGTGTAAACGTGGCTGGTACAACATAATAATGG
PH7Ns-50	pPh50	CCCCCCCTTGGGGCTACCTCCTTCCCCAAGGCGCCCCTCCCCTCTCCATCTATAAATAGAGGAGGGGCAACCCCTCCTTTTTGCACATCTCTTTGCGGAAGGCTGCCCCCTCTCTCTCGTTCTCCAXXXXXXXXXXGTTGGTAACGATCAGATCTAACCTTGTATGCATCTTCATATTGATCTTGGGATTTTGTGTCATAGGGCGATTTTTTTTGTTTTCCACTACGATTCCCAACAAAAGACACACCGGGCTGCAAATGGG
Note: X represents the base that has not been sequenced
